# Supplementary material for: An Update on the Management of Acute High-Risk Pulmonary Embolism
Source: J Clin Med. 2022 Aug 17;11(16):4807. doi: 10.3390/jcm11164807 (PMC9409943; doi:10.3390/jcm11164807)
Supplement: Supplementary file 1 [file jcm-11-04807-s001.zip]

Archive with 1 entries (1 files):
- jcm-1812631-supplementary.pdf
